# Supplementary material for: Carotenoids, Fatty Acids, and Volatile Compounds in Apricot Cultivars from Romania—A Chemometric Approach
Source: Antioxidants (Basel). 2020 Jun 27;9(7):562. doi: 10.3390/antiox9070562 (PMC7402126; doi:10.3390/antiox9070562)
Supplement: Supplementary file 1 [file antioxidants-09-00562-s001.zip]

Archive with 5 entries (4 files):
- Supplementary files_TIFF/
- Supplementary files_TIFF/Figure S1.tif
- Supplementary files_TIFF/Figure S2.tif
- Supplementary files_TIFF/Figure S3.tif
- Supplementary files_TIFF/Figure S4.tif
